# Supplementary material for: The Clinical Significance of Transfer RNAs Present in Extracellular Vesicles
Source: Int J Mol Sci. 2022 Mar 28;23(7):3692. doi: 10.3390/ijms23073692 (PMC8998272; doi:10.3390/ijms23073692)
Supplement: Supplementary file 1 [file ijms-23-03692-s001.zip › Supplementary Table S1.xlsx]

## Sheet: Supplementary Table 1
Authors	Year	Title	EV Source	EV Isolation	RNA Isolation	RNA Analysis	EV Characterisation by Western Blotting	EV Characterisation by Transmission Electron Microscopy	EV Characterisation by Nanoparticle Tracking Analysis
Huang, X.;Yuan, T.;Tschannen, M.;Sun, Z.;Jacob, H.;Du, M.;Liang, M.;Dittmar, R. L.;Liu, Y.;Liang, M.;Kohli, M.;Thibodeau, S. N.;Boardman, L.;Wang, L.	2013	Characterization of human plasma-derived exosomal RNAs by deep sequencing	Blood (n=3 healthy)	ExoQuick exosome precipitation solution (System Biosciences, Mountain View, CA, USA)	miRNeasy Micro Kit (QIAGEN, Valencia, CA, USA)	NEBNext multiplex small RNA library preparation kit (NEB, New England Biolab, Ipswich, MA, USA), NEXTflex small RNA sequencing kit (Bioo Scientific, Austin, TX, USA), TruSeq small RNA sample preparation kit; Illumina HiSeq2000 DNA sequence analyzer(Illumina, San Diego, CA, USA)	N	N	Y (NanoSight LM10)
Liao, J.;Liu, R.;Yin, L.;Pu, Y.	2014	Expression profiling of exosomal miRNAs derived from human esophageal cancer cells by Solexa high-throughput sequencing	Human oesophageal cancer cell line EC9706	100,000g for 3 h, 100,000g for 2 h	mirVana miRNA Isolation Kit (Ambion, Austin, TX, USA)	Genome Analyzer IIx (Illumina, San Diego, CA, USA)	Y	Y	N
Miranda, K. C.;Bond, D. T.;Levin, J. Z.;Adiconis, X.;Sivachenko, A.;Russ, C.;Brown, D.;Nusbaum, C.;Russo, L. M.	2014	Massively parallel sequencing of human urinary exosome/microvesicle RNA reveals a predominance of non-coding RNA	Urine (n=1 healthy)	118,000g for 70 min	RNeasy Micro Kit (Qiagen, CA)	Illumina paired-end library; Illumina GAII sequencer (Illumina, CA)	N	N	N
Vojtech, L.;Woo, S.;Hughes, S.;Levy, C.;Ballweber, L.;Sauteraud, R. P.;Strobl, J.;Westerberg, K.;Gottardo, R.;Tewari, M.;Hladik, F.	2014	Exosomes in human semen carry a distinctive repertoire of small non-coding RNAs with potential regulatory functions	Semen (n=6 healthy)	Ultracentrifugation over a sucrose cushion (300μl of a 20 mM Tris/30% sucrose/deuterium oxide (D2O) cushion (pH 7.4) (Sigma))	miRCURYTM RNA Isolation Kit (Exiqon)	Ocean Ridge Biosciences, ScriptMinerTM Small RNA-Seq Library Preparation Kit (Epicentre Biotechnologies)	Y	Y	Y (Nanosight LM-10 instrument (Nanosight))
Baglio, S. R.;Rooijers, K.;Koppers-Lalic, D.;Verweij, F. J.;Perez Lanzon, M.;Zini, N.;Naaijkens, B.;Perut, F.;Niessen, H. W.;Baldini, N.;Pegtel, D. M.	2015	Human bone marrow- and adipose-mesenchymal stem cells secrete exosomes enriched in distinctive miRNA and tRNA species	Human adipose-derived MSCs (ASCs) and human bone marrow-derived MSCs (BMSCs)	70,000g for 1 h, 70,000g for 1 h	Trizol Reagent (Invitrogen, Breda, The Netherlands)	TruSeq Small RNA Sample Preparation Kit (Illumina, Eindhoven, The Netherlands); Illumina HiSeq 2000 (Illumina)	Y	Y	N
Lunavat, T. R.;Cheng, L.;Kim, D. K.;Bhadury, J.;Jang, S. C.;Lasser, C.;Sharples, R. A.;Lopez, M. D.;Nilsson, J.;Gho, Y. S.;Hill, A. F.;Lotvall, J.	2015	Small RNA deep sequencing discriminates subsets of extracellular vesicles released by melanoma cells--Evidence of unique microRNA cargos	Malignant melanoma cells (A375, MML-1 , SK-MEL-28)	120,000g for 70 min	miRCURY RNA Isolation Kit (Exiqon, Vedbaek, Denmark)	Ion OneTouchTM 200 Template Kit v2 DL kit (Life Technologies); Ion Torrent PGMTM using IonTM 318 V2 chips (Life Technologies) and the Ion PGMTM 200 V2 Sequencing Kit (Life Technologies).	Y	Y	Y (ZetaView (a Nanotracking analysis (NTA) device: Particle Matrix, Meerbusch, Germany)
Tosar, J. P.;Gambaro, F.;Sanguinetti, J.;Bonilla, B.;Witwer, K. W.;Cayota, A.	2015	Assessment of small RNA sorting into different extracellular fractions revealed by high-throughput sequencing of breast cell lines	Breast (MCF-7, MCF-10A) and lung (NCI-H12299) and cervix (HeLa) tissues.	100,000 g for 2.5 h	Trizol LS (Invitrogen, Life Technologies)	NEBNext Small RNA Library Prep Set for Illumina (New England Biolabs); droplet digital PCR validation [hydrolysis probe (FAM-MGB-NFQ) (Life Technologies, USA)]	Y	Y	Y
Yuan, T.;Huang, X.;Woodcock, M.;Du, M.;Dittmar, R.;Wang, Y.;Tsai, S.;Kohli, M.;Boardman, L.;Patel, T.;Wang, L.	2016	Plasma extracellular RNA profiles in healthy and cancer patients	Blood (n=50 healthy, n=100 colon cancer, n=36 prostate cancer, n=6 pancreatic cancer patients)	ExoQuick Exosome Precipitation Solution (System Biosciences, Mountain View, CA, USA)	miRNeasy Micro Kit (QIAGEN, Valencia, CA, USA)	NEBNext Multiplex Small RNA Library Prep Set for Illumina (NEB) ; Illumina HiSeq2000 analyzer (Illumina, USA)	N	N	N
RIMPI KHURANA,1,4 GLORY RANCHES,1,4 SIMON SCHAFFERER,1,5 MELANIE LUKASSER,1 MICHAEL RUDNICKI,2 GERT MAYER,2 and ALEXANDER HÜTTENHOFER	2017	Identification of urinary exosomal noncoding RNAs as novel biomarkers in chronic kidney disease	Urine (n=15 CKD, n=10 healthy); RPTEC cell culture system.	187,000g for 1.5 h, 187,000g for 1.5 h	Tri-Reagent (Sigma) and miRcury RNA isolation kit-Biofluids (Exiqon)	Ion Total RNA-Seq Kit v2; Ion Proton sequencer (Ion Torrent, Life Technologies)	N	Y	N
Lunavat, T. R.;Cheng, L.;Einarsdottir, B. O.;Olofsson Bagge, R.;Veppil Muralidharan, S.;Sharples, R. A.;Lasser, C.;Gho, Y. S.;Hill, A. F.;Nilsson, J. A.;Lotvall, J.	2017	BRAF(V600) inhibition alters the microRNA cargo in the vesicular secretome of malignant melanoma cells	Melanoma cell lines MML-1 and A375 with BRAFV600E mutation, PDXs, Cell line derived xenografts	120,000g for 70 min	miRCURYTM RNA Isolation Kit (Exiqon, Vedbaek, Denmark)	Ion Total RNA-Seq Kit V2 (Life Technologies); Ion Torrent PGM using Ion 318 V2 chips (Life Technologies) and the Ion PGM 200 V2 Sequencing Kit (Life Technologies)	Y	N	N
Ren, J.;Zhou, Q.;Li, H.;Li, J.;Pang, L.;Su, L.;Gu, Q.;Zhu, Z.;Liu, B.	2017	Characterization of exosomal RNAs derived from human gastric cancer cells by deep sequencing	Human gastric cancer cell lines, MKN45, SGC7901, NCI-N87, and AGS, and a normal cell line, GES-1	Total Exosome Isolation Reagent (Life Technologies, Carlsbad, CA, USA)	TRIzol (Life Technologies)	Illumina HiSeq 2500 (Illumina, USA)	Y	Y	N
Shurtleff, M. J.;Yao, J.;Qin, Y.;Nottingham, R. M.;Temoche-Diaz, M. M.;Schekman, R.;Lambowitz, A. M.	2017	Broad role for YBX1 in defining the small noncoding RNA composition of exosomes	Human embryonic kidney (HEK293T) cells	100,000g for 1.5 h, 120,000g, Sequential sucrose buffer, 150,000g for 16 h	Direct-Zol RNA mini-prep kit (Zymo Research, Irvine, CA)	Thermostable group II intron reverse transcriptase (TGIRT-seq); Illumina NextSeq 500 instrument	N	N	Y (Nanosight NS300 system)
Wei, Z.;Batagov, A. O.;Schinelli, S.;Wang, J.;Wang, Y.;El Fatimy, R.;Rabinovsky, R.;Balaj, L.;Chen, C. C.;Hochberg, F.;Carter, B.;Breakefield, X. O.;Krichevsky, A. M.	2017	Coding and noncoding landscape of extracellular RNA released by human glioma stem cells	Human glioblastoma (GBM) cultures	2 µm filtration, 0.8 µm filtration, 0.22 µm filtration, 0.02 µm filtration	miRCURY RNA Isolation Kit—Cell & Plant (Exiqon, Denmark) with on-column DNase treatment (Qiagen, Germany)	SMARTer Stranded RNA-Seq Kit (Clontech), NEBNext Multiplex Small RNA Library Prep Set for Illumina (New England Biolabs); Illumina HiSeq 2000 (Illumina); qRT-PCR validation	Y	Y	Y (NanoSight LM10; Malvern Instruments)
Ferrero, G.;Cordero, F.;Tarallo, S.;Arigoni, M.;Riccardo, F.;Gallo, G.;Ronco, G.;Allasia, M.;Kulkarni, N.;Matullo, G.;Vineis, P.;Calogero, R. A.;Pardini, B.;Naccarati, A.	2018	Small non-coding RNA profiling in human biofluids and surrogate tissues from healthy individuals: description of the diverse and most represented species	Healthy blood (n=39 for the Study 1, n=46 for the Study 2, n=40 for the Study 3)	ExoQuick exosome precipitation solution (System Biosciences, Mountain View, CA, USA)	miRNeasy plasma/serum mini kit (QIAGEN, Valencia, CA, USA)	NEBNext Multiplex Small RNA Library Prep Set for Illumina (New England BioLabs Inc., USA); Illumina HiSeq 2000 (Illumina Inc., USA) (in collaboration with EMBL, Heidelberg, Germany)	N	N	N
He, X.;Li, F.;Bor, B.;Koyano, K.;Cen, L.;Xiao, X.;Shi, W.;Wong, D. T. W.	2018	Human tRNA-Derived Small RNAs Modulate Host-Oral Microbial Interactions	Saliva (n=4); oral keratinocyte (NOKSI) cell line	120,000g for 1.5 h	miRNeasy Micro kit (QIAGEN, Valencia, CA, USA)	Not reported	N	N	N
Kaur, S.;Abu-Shahba, A. G.;Paananen, R. O.;Hongisto, H.;Hiidenmaa, H.;Skottman, H.;Seppanen-Kaijansinkko, R.;Mannerstrom, B.	2018	Small non-coding RNA landscape of extracellular vesicles from human stem cells	Human ESC line hPSC-1, blastocyst stage human embryo, Human iPSC line hPSC-2	121,896g for 2 hours, miRCURY Exosome Isolation Kit (Exiqon A/S, Vedbaek, Denmark)	RNA isolation using miRCURY RNA Isolation Kits - Cell & Plant (Exiqon A/S)	NEBNext Small RNA Library preparation kit (New England Biolabs); NextSeq500 sequencing instrument	Y	Y	Y (Nanosight model LM14 (NanoSight Technology, Salisbury, U.K., http://www. malvern.com)
Kaur, S.;Elkahloun, A. G.;Arakelyan, A.;Young, L.;Myers, T. G.;Otaizo-Carrasquero, F.;Wu, W.;Margolis, L.;Roberts, D. D.	2018	CD63, MHC class 1, and CD47 identify subsets of extracellular vesicles containing distinct populations of noncoding RNAs	Jurkat T cell line (E6.1), CD47-defcient Jurkat mutant JinB8	Exo-Quick kit (System Biosciences, Mountain View, CA, USA)	Qiagen miRNeazy Mini kit (Cat# 217004)	Clontech SMARTer small RNA-seq kit (cat# 635029) for Illumina NextSeq. 500 platform	N	N	N
Li, C.;Qin, F.;Hu, F.;Xu, H.;Sun, G.;Han, G.;Wang, T.;Guo, M.	2018	Characterization and selective incorporation of small non-coding RNAs in non-small cell lung cancer extracellular vesicles	Blood (n=28 adenocarcinoma, n=13 squamous cell carcinoma, n=13 healthy); human lung adenocarcinoma cell lines (A549, H157, H1975, H2228, H3122, H2030, and H1299), human large cell lung cancer cell line H460, human squamous cell lung carcinoma cells (SK-MES-1), human normal embryonic lung fbroblast cell line IMR-90	EVs from plasma - Ribo Exosome Isolation Reagent (CAT. NO. C10110- 2, Ribobio, China); EVs from cell culture - Ribo Exosome Isolation Reagent (CAT. NO. C10130-2, Ribobio, China)	Trizol reagent (Invitrogen, Life Technologies) and the Direct-zol RNA MiniPrep kit (Zymo Research Corp.)	Illumina HiSeq 2500 (Illumina)	Y	Y	Y - Nanosight NS300 system (Malvern Instruments, UK).
Nozaki, T.;Sasaki, Y.;Fukuda, I.;Isumi, M.;Nakamoto, K.;Onodera, T.;Masutani, M.	2018	Next-generation sequencing-based miRNA expression analysis in Parp1-deficient embryonic stem cell-derived exosomes	Parp1 -/- ES cell, Parp1 +/- ES cell	Total Exosome Isolation Reagent (Thermo Fisher Scientific)	Acid-phenol method	TruSeq Small RNA Library Preparation Kit (Illumina Inc., San Diego, CA); Illumina HiSeq 1500 platform (Illumina Inc.)	N	N	N
Sork, H.;Corso, G.;Krjutskov, K.;Johansson, H. J.;Nordin, J. Z.;Wiklander, O. P. B.;Lee, Y. X. F.;Westholm, J. O.;Lehtio, J.;Wood, M. J. A.;Mager, I.;El Andaloussi, S.	2018	Heterogeneity and interplay of the extracellular vesicle small RNA transcriptome and proteome	HEK293T (HEK; human embryonic kidney cells), RD4 (human skeletal muscle cells), Neuro2a (neuroblastoma cells), C17.2 (immortalised mouse neural progenitor cells) and C2C12 (immortalized mouse myoblasts) cell lines.	110,000 g for 1.5 h, 110,000 g for 1.5 h	TRIzol LS (both Termo Fisher Scientifc, Waltham, MA, USA)	NEBNext Multiplex Small RNA Library Prep Set 1 for Illumina (NEB, Ipswich, MA, USA) kit; HiSeq 2500 (HiSeq Control Sofware 2.0.12.0/RTA 1.17.21.3, Illumina Inc., San Diego, CA, USA)	Y	Y	Y (NanoSight NS500 nanoparticle analyser (Malvern Instruments, Malvern, UK)
Zhang, Y.;Cai, F.;Liu, J.;Chang, H.;Liu, L.;Yang, A.;Liu, X.	2018	Transfer RNA-derived fragments as potential exosome tRNA-derived fragment biomarkers for osteoporosis	Blood (n=40 healthy, n=40 osteoporosis)	ExoQuick Plasma Prep and Exosome Precipitation Kit (System Biosciences, Mountain View, CA, USA)	Trizol reagent (Invitrogen, Carlsbad, CA, USA)	Yingbio (Shanghai, China); Illumina HiSeq 2500 (Illumina, San Diego, California, USA); qPCR validation (ABI Q6 detection system(Applied Biosystems, Foster City, CA, USA)	N	Y	N
Cooke, W. R.;Cribbs, A.;Zhang, W.;Kandzija, N.;Motta-Mejia, C.;Dombi, E.;Ri, R.;Cerdeira, A. S.;Redman, C.;Vatish, M.	2019	Maternal circulating syncytiotrophoblast-derived extracellular vesicles contain biologically active 5'-tRNA halves	Human placenta syncytiotrophoblasts (n=6)	150,000g for 2 h	Total RNA Purification Plus Kit (Norgen Biotek Corporation, ON, Canada)	NEBNext Multiplex Small RNA library preparation kit (NED, Ipswich, MA, USA); Illumina HiSeq 4000 machine (Illumina, USA); nrStar Human tRF&tiRNA PCR Array (Arraystar, Maryland, USA)	Y	Y	Y (NanoSight NS500 system (Malvern Instruments, Malvern, UK)
Corsello, T.;Kudlicki, A. S.;Garofalo, R. P.;Casola, A.	2019	Cigarette Smoke Condensate Exposure Changes RNA Content of Extracellular Vesicles Released from Small Airway Epithelial Cells	Lung small airway epithelial cells	ExoQuick-TC (System Biosciences, Mountain View, CA, USA) reagent, Exo-spin columns (Cell Guidance Systems, St. Louis, MO, USA)	Phenol/chloroform method using RNA-grade reagents	QIAseq miRNA Library Kit (QIAGEN); UTMB Next Generation Sequencing Core on an Illumina NextSeq550 (single end 75 base) using TruSeq SBS kit v3 (Illumina)	Y	N	Y (ZetaView PMX 110 (Particle Metrix GmbH, Meerbusch, Germany)
Hermann, S.;Buschmann, D.;Kirchner, B.;Borrmann, M.;Brandes, F.;Kotschote, S.;Bonin, M.;Lindemann, A.;Reithmair, M.;Schelling, G.;Pfaffl, M. W.	2019	Transcriptomic profiling of cell-free and vesicular microRNAs from matched arterial and venous sera	Blood (n=20 cardiac patients)	miRCURY Exosome Isolation Kit-Serum and Plasma, Exiqon, Vedbaek, Denmark	miRCURY RNA Isolation Kit-Biofluids (Exiqon, Vedbaek, Denmark); miRNeasy Micro Kit (Qiagen, Venlo, The Netherlands)	NEBNext Multiplex Small RNA Library Prep Set for Illumina (New England Biolabs Inc., Ipswich, USA); Illumina HiSeq2500 (Illumina Inc., San Diego, USA)	Y	Y	Y ( ZetaView PMX 110, Particle Metrix, Meerbusch, Germany)
Lee, M. Y.;Baxter, D.;Scherler, K.;Kim, T. K.;Wu, X.;Abu-Amara, D.;Flory, J.;Yehuda, R.;Marmar, C.;Jett, M.;Lee, I.;Wang, K.;Hood, L.	2019	Distinct Profiles of Cell-Free MicroRNAs in Plasma of Veterans with Post-Traumatic Stress Disorder	Blood (n=12 veterans with PTSD, n=12 veterans without PTSD)	Size-exclusion chromatography	Qiagen miRNeasy Micro procedure (Qiagen, Germantown, MD, USA)	Modified Illumina small RNA sequencing library construction method; Illumina NextSeq500 instrument (San Diego,CA, USA)	N	N	N
Sundar, I. K.;Li, D.;Rahman, I.	2019	Small RNA-sequence analysis of plasma-derived extracellular vesicle miRNAs in smokers and patients with chronic obstructive pulmonary disease as circulating biomarkers	Blood (n=6 non-smokers, n=6 smokers, n=8 COPD)	Cell culture media exosome purification and RNA isolation Midi kit (Norgen Biotek Corp. Cat # 60800)	Name of the kit used for RNA isolation not given, but steps described	Norgen Biotek Small RNA library prep kit (Cat# 63600); Illumina MiSeq or Illumina NextSeq 500 sequencing platform using the MiSeq reagent kit v3 or NextSeq 500/550 High Output kit v2 at the Norgen Biotek. Corp. (ON, Canada)	N	Y	Y (NanoSight NS300)
Zhu, L.;Li, J.;Gong, Y.;Wu, Q.;Tan, S.;Sun, D.;Xu, X.;Zuo, Y.;Zhao, Y.;Wei, Y. Q.;Wei, X. W.;Peng, Y.	2019	Exosomal tRNA-derived small RNA as a promising biomarker for cancer diagnosis	Liver SK-Hep1 cells; Blood (liver cancer patients)	Total Exosome Isolation Reagent (from cell culture media) (Cat#4478359, Invitrogen, USA); Total Exosome Isolation Kit (from plasma) (Cat#4484450, Invitrogen, USA)	TRIzol LS Reagent (Invitrogen, USA)	NEXTflex Small RNA-seq Kit v3(BIOO SCIENTIFIC, USA); Illumina X Ten sequencing platform(Novogene, China); RT-qPCR validation	Y	Y	Y (Malvern Nano-ZS 90, UK)
Chettimada, S.;Lorenz, D. R.;Misra, V.;Wolinsky, S. M.;Gabuzda, D.	2020	Small RNA sequencing of extracellular vesicles identifies circulating miRNAs related to inflammation and oxidative stress in HIV patients	Blood (n=20 HIV-positive; n=20 HIV-negative)	PureExo Exosome Isolation kit (101Bio, Mountain View, CA)	miRNeasy micro kit (QIAGEN, Valencia, CA, USA)	NEBNext small RNA Library Prep kit (New England BioLabs); Illumina NextSeq 500 platform	Y	Y	Y (ZetaView instrument (Particle Metrix)
Fang, S.;He, T.;Jiang, J.;Li, Y.;Chen, P.	2020	Osteogenic Effect of tsRNA-10277-Loaded Exosome Derived from Bone Mesenchymal Stem Cells on Steroid-Induced Osteonecrosis of the Femoral Head	Blood (n=5 steroid-induced osteonecrosis of the femoral head (SONFH), n=5 healthy)	ExoQuick Plasma Prep and Exosome Precipitation Kit (System Biosciences, Mountain View, CA, USA)	TRIzol Plus RNA Purification Kit (Cat# 12183555, Thermo Fisher Scientific, Waltham, MA, USA)	Yingbiotech (Shanghai, China); Illumina HiSeq 2500 sequencing system (Illumina, San Diego, California, USA); RT-qPCR - SYBR Premix Ex Taq (Takara Bio, China) using a StepOnePlus RT-PCR system (Applied Biosystems; Thermo Fisher Scientific, Inc.)	N	Y	Y (no name of machine given)
Gambaro, F.;Li Calzi, M.;Fagundez, P.;Costa, B.;Greif, G.;Mallick, E.;Lyons, S.;Ivanov, P.;Witwer, K.;Cayota, A.;Tosar, J. P.	2020	Stable tRNA halves can be sorted into extracellular vesicles and delivered to recipient cells in a concentration-dependent manner	Breast MCF-7 cells, ΔYBX-1 MCF-7 cells	100,000g for 2.5 hrs, 100,000g	Trizol (Invitrogen, Thermo Fisher Scientific)	Stem-loop RT-qPCR (SYBR Green PCR Master Mix (2X) from Applied Biosystems)	N	N	Y (ZetaView, Particle Metrix, Germany)
Hermann, S.;Brandes, F.;Kirchner, B.;Buschmann, D.;Borrmann, M.;Klein, M.;Kotschote, S.;Bonin, M.;Reithmair, M.;Kaufmann, I.;Schelling, G.;Pfaffl, M. W.	2020	Diagnostic potential of circulating cell-free microRNAs for community-acquired pneumonia and pneumonia-related sepsis	Blood (n=30 CAP; n=65 sepsis; n=47 healthy)	miRCURY Exosome Isolation Kit-Serum and Plasma, Qiagen, Venlo, the Netherlands	miRNeasy Serum/Plasma Advanced Kit (Qiagen, Venlo, The Netherlands); NucleoSpin miRNA Plasma Kit (MachereyNagel GmbH & Co. KG, Düren, Germany)	NEBNext Multiplex Small RNA Library Prep Set for Illumina (New England Biolabs Inc, Ipswich, USA)	N	N	N
Hu, J.;Tang, T.;Zeng, Z.;Wu, J.;Tan, X.;Yan, J.	2020	The expression of small RNAs in exosomes of follicular fluid altered in human polycystic ovarian syndrome	Human ovarian follicular fluid (n=2 PCOS, n=2 healthy)	120,000 g for 70 min	Trizol (Invitrogen)	QIAseq R miRNA Library Kit	N	Y	Y (Flow Nano-Analyzer instrument (NanoFCM Inc., Xiamen, China)
Koi, Y.;Tsutani, Y.;Nishiyama, Y.;Ueda, D.;Ibuki, Y.;Sasada, S.;Akita, T.;Masumoto, N.;Kadoya, T.;Yamamoto, Y.;Takahashi, R. U.;Tanaka, J.;Okada, M.;Tahara, H.	2020	Predicting the presence of breast cancer using circulating small RNAs, including those in the extracellular vesicles	Blood (n=32 breast cancer, n=20 healthy); breast cancer cell lines MCF-7, MDA-MB-231 and normal cell line 184-h TERT	Serum exosome - Total Exosome Isolation kit (Invitrogen); Cell culture exosome - Total Exosome Isolation kit (Invitrogen)	miRNeasy Mini kit (QIAGEN, Valencia, CA, USA)	Ion Total RNA-Seq Kit version 2 (Thermo Fisher Scientific);Ion Xpress RNA-Seq Barcode 01-16 Kit (Thermo Fisher Scientific); Ion S5XL system (Thermo Fisher)	Y	Y	N
Kumar, S. R.;Kimchi, E. T.;Manjunath, Y.;Gajagowni, S.;Stuckel, A. J.;Kaifi, J. T.	2020	RNA cargos in extracellular vesicles derived from blood serum in pancreas associated conditions	Blood (n=2 healthy individuals, n=2 intraductal papillary mucinous neoplasms (IPMN) and n=2 PDAC (stage III-IV))	ExoQuick Ultra (System Biosciences, Palo Alto, CA)	SeraMir Exosome RNA Purifcation kit (System Biosciences)	Clean Tag Small RNA Library Preparation Kit (TriLink, Cat# L-3206); NextSeq High Output single-end sequencing run at SR75 using NextSeq. 500/550 High Output v2 kit (Cat #FC-404-2005, Illumina, San Diego, CA)	Y	Y	Y (NanoSight NS300)
Pawar, K.;Shigematsu, M.;Sharbati, S.;Kirino, Y.	2020	Infection-induced 5'-half molecules of tRNAHisGUG activate Toll-like receptor 7	THP-1 human acute monocytic leukemia cells (American Type Culture Collection, Manassas, Virginia, USA) differentiated into HMDMs, Human CD14+ monocytes (Precision for Medicine, New Jersey, USA) differentiated into PHMDMs	300 g for 10 min, 2,000 g for 10 min, 10,000 g for 30 min, 110,000 g for 2 h, 110,000 g for 2 h	TRIsure (Bioline, Swedesboro, New Jersey, USA).	TruSeq Small RNA Sample Prep Kit (Illumina, San Diego, California, USA); Illumina NextSeq 500 system; TaqMan RT-qPCR using the One Step PrimeScript RT-PCR Kit (Takara Bio, Kusatsu, Shiga, Japan)	Y	Y	Y (NanoSight NS300 (Malvern Analytical, Malvern, United Kingdom)
Singh, K. P.;Maremanda, K. P.;Li, D.;Rahman, I.	2020	Exosomal microRNAs are novel circulating biomarkers in cigarette, waterpipe smokers, E-cigarette users and dual smokers	Blood (cigarette smokers, waterpipe smokers, Non-smokers and E-cig users)	Norgen Biotek Corporation, Cat# 57400	Norgen Biotek Corporation, Cat# 58000	Small RNA library prep kit, cat# 63600, Norgen Biotek Corp., Canada); Illumina NextSeq 500 sequencing platform using the NextSeq 500/550 High Output kit v2 (Norgen Biotek Corp.)	Y	Y	Y (NanoSight NS300)
Tang, S.;Cheng, J.;Yao, Y.;Lou, C.;Wang, L.;Huang, X.;Zhang, Y.	2020	Combination of Four Serum Exosomal MiRNAs as Novel Diagnostic Biomarkers for Early-Stage Gastric Cancer	Blood (n=36 early stage GC; n=12 healthy)	ExoQuick solution and RNase A (Sigma, St. Louis, MO, United States)	miRNeasy micro kit (Qiagen, Valencia, CA, United States)	Multiplex Small RNA Library Prep Set for Illumina (NEB, Ipswich, MA, United States); Illumina HiSeq2000 platform by Novogen, Inc. (Beijing, China)	N	N	N
Tong, F.;Andress, A.;Tang, G.;Liu, P.;Wang, X.	2020	Comprehensive profiling of extracellular RNA in HPV-induced cancers using an improved pipeline for small RNA-seq analysis	Human head and neck squamous cell carcinoma (HNSCC) cell lines SCC-090, SCC-047, SCC-1, SCC-4, UPCI-017 and UPCI-068, Human HNSCC cell line SCC-154, Human cervical squamous cell carcinoma (CSCC) cell line SiHa, CSCC Caski cell line + CSCC cell lines (Hela, SW756, HT-3, C33A and C4I)	120,000g for 70 min	Trizol LS (Invitrogen), miRVana miRNA Isolation (Ambion), miRNeasy Micro (QIAGEN, Valencia, CA, USA), Nucleospin miRNA Plasma (Takara)	NEBNext small RNA-seq library preparation kit (New England Biolabs); Illumina HiSeq 3000 platform (Illumina, USA)	N	N	Y ( ZetaView PMX 110 (Particle Metrix, Meerbusch, Germany)
Wang, J.;Ma, G.;Li, M.;Han, X.;Xu, J.;Liang, M.;Mao, X.;Chen, X.;Xia, T.;Liu, X.;Wang, S.	2020	Plasma tRNA Fragments Derived from 5' Ends as Novel Diagnostic Biomarkers for Early-Stage Breast Cancer	Blood(n=176 breast cancer, n=140 normal control); Human breast epithelial cell line MCF-10A and human BC cell lines (ZR-75-1, T47D, MCF-7, SUM-1315, MDA-MB-231, HCC1806, BT474, SK-BR-3, and MDA-MB-453)	Exo-Quick Exosome Precipitation Solution (System Biosciences, Palo Alto, CA, USA)	mirVana PARIS Kit (Thermo Fisher Scientific Baltics, Vilnius, Lithuania)	Bulge-Loop MicroRNA qRT-PCR Primer Sets (Ribobio, Guangzhou, China);qRT-PCR assay - Roche LightCycler 480 System (Roche, Basel, Switzerland)	Y	N	N
Yan, Y.;Chang, C.;Su, J.;Veno, M. T.;Kjems, J.	2020	Osteoblastogenesis Alters Small RNA Profiles in EVs Derived from Bone Marrow Stem Cells (BMSCs) and Adipose Stem Cells (ASCs)	BMSC (n=3 donors), ASC (n=3 donors)	100,000g for 1.5 h	miRNeasy mini kit (QIAGEN, Hilden, Germany)	Illumina TruSeq small RNA sample prep kit (Illumina, San Diego, CA, USA); Illumina HiSeq 2000 by Beijing Genomics Institute (BGI, Shenzhen, China)	Y	N	Y (Nanosight LM10 device (Malvern Instruments, Malvern, UK)
Zhang, J.;Zhu, Y.;Cai, R.;Jin, J.;He, Q.	2020	Differential Expression of Urinary Exosomal Small RNAs in Idiopathic Membranous Nephropathy	Urine (n=6 idiopathic membranous nephropathy patients, n=5 healthy controls)	Exosome purification (Wako Pure Chemical Industries, Osaka, Japan)	Total Exosome RNA and Protein Isolation kit (Invitrogen, Life Technologies, USA)	NEBNext Multiplex Small RNA Library Prep Set for Illumina (NEB, Ipswich, MA, USA); Illumina HiSeq 2500 platform (Illumina, USA)	Y	Y	N
Wang, J.;Ma, G.;Ge, H.;Han, X.;Mao, X.;Wang, X.;Veeramootoo, J. S.;Xia, T.;Liu, X.;Wang, S.	2021	Circulating tRNA-derived small RNAs (tsRNAs) signature for the diagnosis and prognosis of breast cancer	Blood (n=128 breast cancer, n=116 healthy controls)	Exo-Quick exosome precipitation solution (System Biosciences, Mountain View, CA, USA)	mirVana PARIS Kit (Invitrogen, Lithuania)	Illumina NextSeq 500 system (Illumina, USA); Each RNA was reverse transcribed to cDNA by the Bulge-loop qRT-PCR Primer Sets (Ribobio, China)	Y	N	Y (name not given)
Zhao, F.;Cheng, L.;Shao, Q.;Chen, Z.;Lv, X.;Li, J.;He, L.;Sun, Y.;Ji, Q.;Lu, P.;Ji, Y.;Ji, J.	2020	Characterization of serum small extracellular vesicles and their small RNA contents across humans, rats, and mice	Blood (human, rats, mice)	ExoQuick (System Biosciences, Mountain View, CA, USA)	TRIzol reagent (Life Technologies, Carlsbad, CA)	Illumina TruSeq Small RNA Sample kit (Illumina, San Diego, CA, RS-200-0012); Illumina HiSeq. 2500 platform (Illumina)	Y	Y	Y (NanoSight NS300, Malvern, UK)
Sisquella, X.;Ofir-Birin, Y.;Pimentel, M. A.;Cheng, L.;Abou Karam, P.;Sampaio, N. G.;Penington, J. S.;Connolly, D.;Giladi, T.;Scicluna, B. J.;Sharples, R. A.;Waltmann, A.;Avni, D.;Schwartz, E.;Schofield, L.;Porat, Z.;Hansen, D. S.;Papenfuss, A. T.;Eriksson, E. M.;Gerlic, M.;Hill, A. F.;Bowie, A. G.;Regev-Rudzki, N.	2017	Malaria parasite DNA-harbouring vesicles activate cytosolic immune sensors	Human monocytic cell line THP-1, Parasite lines used were CS2eBsdGFP, 3D7edhfrGFP20, NF54	150,000g, OptiPrep density gradient	miRNeasy Kit (QIAGEN, Valencia, CA, USA)	TruSeq DNA LT Sample Prep Kit v2–Set A (Illumina, FC–121–2001); Illumina HiSeq instrument using the v3 100 cycle kit (Illumina)	Y	N	Y Nanoparticle Tracking Analysis (NTA) (Malvern Instruments, Nanosight NS300)
Bart G.; Fischer D.; Samoylenko A.; Zhyvolozhnyi A.; Stehantsev P.; Miinalainen I.; Kaakinen M.; Nurmi T.; Singh P.; Kosamo S.; Rannaste L.; Viitala S.; Hiltunen J.; Vainio S.J.	2021	Characterization of nucleic acids from extracellular vesicle-enriched human sweat	Sweat (n=13 volunteers)	108,000g for 2h	ExoRNeasy kit (Qiagen)	Ion Total RNA-Seq Kit v2 (Thermo Scientific), NEBNext Small RNA kit (New England Biolabs); Ion PGM Hi-Q OT2 Template (200 bp protocol), Ion PGM Hi-Q Sequencing Kit and Ion PGM 318 chip kits (Thermo Scientific), NextSeq550 (Illumina)	Y	Y	Y (NanoSight NS300)
Jia J.; Yang S.; Huang J.; Zheng H.; He Y.; Wang L.	2021	Distinct Extracellular RNA Profiles in Different Plasma Components	Blood (n=10 - 5 lung cancer, 1 tongue cancer with secondary lung cancer, 2 prostate cancer, 2 colon cancer)	Exoquick reagent (System Biosciences, Mountain View, CA, USA)	miRNeasy Micro Kit (QIAGEN, Germantown, MD, United States)	CATS (Capture and Amplification by Tailing and Switching) kit; Illumina Sequencing instrument	N	N	N
Fitz N.F.; Wang J.; Kamboh M.I.; Koldamova R.; Lefterov I.	2021	Small nucleolar RNAs in plasma extracellular vesicles and their discriminatory power as diagnostic biomarkers of Alzheimer's disease	Blood (n=23 alzheimer's disease, n=16 non-demented controls)	100,000g for 70 min, 100,000g for 70 min	MicroRNeasy micro kit (Qiagen)	QIAseq miRNA Library Kit (Qiagen); NovaSeq 6000 platform (Illumina)	Y	Y	Y (NS300 Nanosight)
Meng L.; Jiang L.; Chen J.; Ren H.; Gao Z.; Wu F.; Wen Y.; Yang L.	2021	Transfer RNA-derived fragment tRF-28-QSZ34KRQ590K in plasma exosomes may be a potential biomarker for atopic dermatitis in pediatric patients	Blood (n=23 pediatric patients with Atopic Dermatitis; n=23 healthy control)	ExoQuick Plasma Prep and Exosome Precipitation kit (cat. no. EXOQ5TM‑1, System Biosciences LLC)	TRIzol reagent (Invitrogen; Thermo Fisher Scientific, Inc.)	NEBNext Multiplex Small RNA Library Prep Kit; Illumina HiSeq 2500 (Illumina, Inc.); RT-qPCR validation (ABI Q6 detection system (Applied Biosystems; Thermo Fisher Scientific, Inc.)	N	Y	N
Dou R.; Zhang X.; Xu X.; Wang P.; Yan B.	2021	Mesenchymal stem cell exosomal tsRNA-21109 alleviate systemic lupus erythematosus by inhibiting macrophage M1 polarization	Human monocytic leukemia cells THP-1, Human MSCs	Cell Culture Media Exosome Purification Mini Kit (Norgen Biotek, Canada)	TRIzol reagent (Invitrogen Life Technologies, Inc.)	Multiplex Small RNA Library Prep Kit (Illumina, USA); Illumina HiSeq2500 platform (Illumina, USA)	Y	Y	N
Vergauwen G.; Tulkens J.; Pinheiro C.; Avila Cobos F.; Dedeyne S.; De Scheerder M.-A.; Vandekerckhove L.; Impens F.; Miinalainen I.; Braems G.; Gevaert K.; Mestdagh P.; Vandesompele J.; Denys H.; De Wever O.; Hendrix A.	2021	Robust sequential biophysical fractionation of blood plasma to study variations in the biomolecular landscape of systemically circulating extracellular vesicles across clinical conditions	Blood (n=10 ovarian cancer patients, and HIV patients)	Size-exclusion chromatography, OptiPrep density gradient centrifugation	miRNeasy serum/plasma kit (Qiagen, Hilden, Germany)	TruSeq small RNA library prep (Illumina, San Diego, California, USA); NextSeq 500 (Illumina, San Diego, California, USA)	Y	Y	Y (NanoSight LM10)
Cho O.; Kim D.-W.; Cheong J.-Y.	2021	Screening plasma exosomal RNAs as diagnostic markers for cervical cancer: An analysis of patients who underwent primary chemoradiotherapy	Blood (n=30 patients stage IB-IVB cervical cancer, n=12 healthy individuals)	Exo2D RNA solution (Exosomeplus)	miRNeasy Serum/Plasma Kit (Qiagen, Valencia, CA)	SMARTer smRNA-Seq Kit; Illumina HiSeq 2500 (Illumina,San Diego, USA)	N	N	N
Yang P.; Zhang X.; Chen S.; Tao Y.; Ning M.; Zhu Y.; Liang J.; Kong W.; Shi B.; Li Z.; Shen H.; Wang Y.	2021	A Novel Serum tsRNA for Diagnosis and Prediction of Nephritis in SLE	Blood (n=76 patients SLE without LN, n=116 SLE and LN, n=109 normal donors)	Not recorded	TRIzol (Vazyme Biotech, Nanjing, China)	NextSeq system using NextSeq 500/550 V2 kit (#FC404-2005, Illumina); miRNA Universal SYBR qPCR Master Mix (Vazyme Biotech)	N	N	N
Zhang Q.; Liu Z.; Han X.; Li Y.; Xia T.; Zhu Y.; Li Z.; Wang L.; Hao L.; Hu F.; Cao Y.; Han C.; Zhu Z.	2021	Circulatory exosomal tRF-Glu-CTC-005 and tRF-Gly-GCC-002 serve as predictive factors of successful microdissection testicular sperm extraction in patients with nonobstructive azoospermia	Blood (n=12 non-obstructive azoospermia (NOA) with successful sperm retrieval by micro-TESE, n=18 NOA with failed sperm retrieval by micro-TESE, n=12 normozoospermic (NZ) fertile controls)	Umibio exosome isolation kits (Umibio, Shanghai, China)	Total Exosome RNA and Protein Isolation Kit (Cat. No: 4478545; Invitrogen, Waltham, MA)	NextSeq 550 V2 kit (#FC-404-2005; Illumina, San Diego, CA); RT-qPCR - ABI PRISM 7500 Sequence Detection System (Applied Biosystems, Waltham, MA)	N	Y	N
Xi J.; Zeng Z.; Li X.; Zhang X.; Xu J.	2021	Expression and diagnostic value of trna-derived fragments secreted by extracellular vesicles in hypopharyngeal carcinoma	Blood (n=30 newly diagnosed as hypopharyngeal cancer, n=30 healthy, n=30 hypopharyngeal cancer patients with lung metastatic); Human normal laryngeal epithelial cell line and hypopharyngeal cancer cell line	100,000 x g for 2h	Trizol reagent (Invitrogen, USA)	rtStar First-Strand cDNA Synthesis Kit; Illumina NextSeq 500 System; nrStar Human tRNA Repertoire PCR Array (Arraystar) - Applied Biosystems QuantStudio 7 Flex qRT-PCR System (Thermo-Fisher)	N	N	N
Zhong D.; Wu C.; Xu D.; Bai J.; Wang Q.; Zeng X.	2021	Plasma-Derived Exosomal hsa-miR-4488 and hsa-miR-1228-5p: Novel Biomarkers for Dermatomyositis-Associated Interstitial Lung Disease with Anti-Melanoma Differentiation-Associated Protein 5 Antibody-Positive Subset	Blood (n=10 dermatomyositis patient, n=5 healthy control)	Ribo™ Exosome Isolation Reagent; RiboBio	TRIzol reagent (Invitrogen; Thermo Fisher Scientific, Inc.)	NEBNext Multiplex Small RNA Library Prep Set for Illumina (New England Biolabs, Inc.); Illumina HiSeq 2500 system (Illumina, USA)	N	Y	Y (NanoSight NS300 instrument (Malvern Instruments, Inc., UK)
Ge X.; Tang L.; Wang Y.; Wang N.; Zhou J.; Deng X.; Zhong Y.; Li Q.; Wang F.; Jiang G.; Miao L.	2021	The diagnostic value of exosomal miRNAs in human bile of malignant biliary obstructions	Bile (n=37 malignant biliary obstruction, n=45 non-malignant biliary obstruction)	120,000g for 70 min	Trizol Total RNA Isolation kit (Invitrogen, Carlsbad, CA)	NEBNext Multiplex Small RNA Library Prep Set for Illumina (NEB, USA); Illumina HiSeq 2500 (Illumina, USA)	N	Y	Y
Amorim, M. G.;Valieris, R.;Drummond, R. D.;Pizzi, M. P.;Freitas, V. M.;Sinigaglia-Coimbra, R.;Calin, G. A.;Pasqualini, R.;Arap, W.;Silva, I. T.;Dias-Neto, E.;Nunes, D. N.	2017	A total transcriptome profiling method for plasma-derived extracellular vesicles: applications for liquid biopsies	Blood (n=5 healthy)	110,000g for 2 h, 110,000g for 70 min	Spin columns (Total RNA Purification Kit – Norgen Biotek, Canada).	Ion Total RNA-Seq Kit v2 (Thermo Fisher, USA); Ion Torrent Proton platform	Y	Y	Y (NanoSight LM10)
Lasser, C.;Shelke, G. V.;Yeri, A.;Kim, D. K.;Crescitelli, R.;Raimondo, S.;Sjostrand, M.;Gho, Y. S.;Van Keuren Jensen, K.;Lotvall, J.	2017	Two distinct extracellular RNA signatures released by a single cell type identified by microarray and next-generation sequencing	Human mast cell line HMC-1 + erythroleukemic cell line TF-1	120,000g for 70 min, Sucrose gradient with 10 fractions	miRCURYTM RNA Isolation Kit - Cell and Plant (Exiqon A/S, Vedbaek, Denmark)	Illumina HiSeq 2500 (Illumina, USA)	Y	Y	Y (NanoSight LM10 (NanoSight, Amesbury, UK))
Buschmann, D.;Kirchner, B.;Hermann, S.;Marte, M.;Wurmser, C.;Brandes, F.;Kotschote, S.;Bonin, M.;Steinlein, O. K.;Pfaffl, M. W.;Schelling, G.;Reithmair, M.	2018	Evaluation of serum extracellular vesicle isolation methods for profiling miRNAs by next-generation sequencing	Blood (n=4 sepsis, n=5 patients in septic shock, n=10 healthy volunteers)	miRCURY Exosome Isolation Kit (Exiqon); Exo-spin Midi Columns (Cell Guidance Systems); qEV Columns (Izon Science)]; exoRNeasy Serum-Plasma Midi Kit (Qiagen)]; Differential ultracentrifugation (Beckman Coulter Optima LE-80K) - 120,000g 14 h	miRCURY RNA Isolation Kit – Biofluids (Exiqon); miRCURY RNA Isolation Kit – Biofluids (Exiqon); miRCURY RNA Isolation Kit – Biofluids (Exiqon); exoRNeasy Serum/Plasma Midi Kit (Qiagen); exoRNeasy Serum/Plasma Midi Kit (Qiagen)	NEBNext Multiplex Small RNA Library Prep Set for Illumina (New England BioLabs Inc.); HiSeq2500 (Illumina Inc.)	Y	Y	Y (NanoSight LM10 (Malvern Instruments GmbH))
Srinivasan, S.;Yeri, A.;Cheah, P. S.;Chung, A.;Danielson, K.;De Hoff, P.;Filant, J.;Laurent, C. D.;Laurent, L. D.;Magee, R.;Moeller, C.;Murthy, V. L.;Nejad, P.;Paul, A.;Rigoutsos, I.;Rodosthenous, R.;Shah, R. V.;Simonson, B.;To, C.;Wong, D.;Yan, I. K.;Zhang, X.;Balaj, L.;Breakefield, X. O.;Daaboul, G.;Gandhi, R.;Lapidus, J.;Londin, E.;Patel, T.;Raffai, R. L.;Sood, A. K.;Alexander, R. P.;Das, S.;L…	2019	Small RNA Sequencing across Diverse Biofluids Identifies Optimal Methods for exRNA Isolation	Blood plasma, blood serum, urine, cell culture, bile	ExoQuick+Seramir (System Biosciences, Mountain View, CA, USA); miRCURY Exosome (Exiqon); sequential membrane filtration (Millipore); ultracentrifugation; ExoRNeasy (QIAGEN) and ME (New England Peptide)	miRNeasy micro (QIAGEN, Valencia, CA, USA); miRCURY Biofluids (Exiqon); plasma/serum exosome purification and exRNA isolation kit with/without RNA concentration using an Amicon 3K filter (Norgen Biotek).	NEB Next small RNA library kit; Illumina HiSeq 4000 (Illumina, USA)	Y	N	Y (LM14 NanoSight instrument (Malvern))
